# Supplementary material for: Synthesis of Novel Benzo[b][1,6]naphthyridine Derivatives and Investigation of Their Potential as Scaffolds of MAO Inhibitors
Source: Molecules. 2023 Feb 9;28(4):1662. doi: 10.3390/molecules28041662 (PMC9962805; doi:10.3390/molecules28041662)
Supplement: Supplementary file 1 [file molecules-28-01662-s001.zip]

Archive with 1 entries (1 files):
- molecules-2213151-supplementary.pdf
